# Supplementary material for: Variation in reproductive effort, genetic diversity and mating systems across Posidonia australis seagrass meadows in Western Australia
Source: AoB Plants. 2020 Aug 6;12(4):plaa038. doi: 10.1093/aobpla/plaa038 (PMC7454027; doi:10.1093/aobpla/plaa038)
Supplement: plaa038_suppl_Supplementary_Table_S1 [file plaa038_suppl_supplementary_table_s1.xlsx]

## Sheet: Sheet1
Supplementary Table S1. Seven polymorphic microsatellite loci isolated from Posidonia australis.
	Repeat		ABI Dye	Primer	Product	Size
Locus ID	motif	Primer sequence (5'-3')	label	mix	length	range (bp)
PaA1-F	(TG)16	CCA CCA ATG AAA CCA TAA GG	6-FAM	1	240	232-279
PaA1-R		CTT TGC TGG GAA ATC TAA CG
PaA105-F	(AC)15	GCC TCA TCT AAG GAA TCT TTT G	VIC	1	201	190-237
PaA105-R		TCC TAG AAG GGC ATC CTA GAC
PaA120-F	(CA)37	TGC CAC TAT GAT TTA TCT CCC	PET	1	205	180-231
PaA120-R		ATT TCG GTC TAC CTA TTC AAG C
PaB6-F	(TG)9	CCC AAC AAT TTG AAG AAA ACA C	PET	2	243	243-245
PaB6-R		AGC CAA TAG GAC AGA ACT CTT G
PaB8-F	(GA)23	CCA AAG AGT GTA GGA AGA GTG C	6-FAM	2	212	202-222
PaB8-R		TAT TCC AGG CAT GTA ATG TCA G
PaB112-F	(CT)16	GCC CTC TCT TAC TCT CTC TCG	NED	2	179	181-195
PaB112-R		GGA AGT GTT GGA CAG TGA ATC
PaD113-F	(CAT)11	CCT GAT ACC TGC TGT GAT ACC	VIC	2	198	184-198
PaD113-R		GCA ACT CCT CGT TAC AAT AGC
