# Supplementary material for: Variation in reproductive effort, genetic diversity and mating systems across Posidonia australis seagrass meadows in Western Australia
Source: AoB Plants. 2020 Aug 6;12(4):plaa038. doi: 10.1093/aobpla/plaa038 (PMC7454027; doi:10.1093/aobpla/plaa038)
Supplement: plaa038_suppl_Supplementary_Table_S2 [file plaa038_suppl_supplementary_table_s2.xlsx]

## Sheet: Sheet1
Supplementary Table S2. Allele frequencies for all genotyped samples by meadow and tissue type (maternal shoots and embryos).
Based on tri-allelic genotypes and calculated in Genodive.
Locus	Alleles	GU	GU	HP	HP	FC	RST	RST	RPP	RPP	CI	CI
		maternal	embryos	maternal	embryos	maternal	maternal	embryos	maternal	embryos	maternal	embryos
N		28	123	15	94	27	28	106	30	144	32	274
PaA1	232						0.018	0.066
	234				0.005
	242	0.821	0.809	0.967	0.989	0.342	0.982	0.934	0.9	0.708	0.984	0.991
	244				0.005						0.016	0.009
	263								0.05	0.142
	265
	271
	273	0.089	0.1	0.033		0.329
	275	0.089	0.064			0.114			0.05	0.149
	277		0.028
	279					0.215
PaA105	190									0.003
	192						0.071	0.217	0.05	0.149	0.631	0.615
	200						0.196	0.179	0.933	0.812	0.062	0.082
	209								0.017	0.017	0.015	0.016
	215
	221						0.518	0.396				0.009
	223		0.016
	225	0.893	0.927	1	1	1					0.015
	227	0.107	0.057							0.007
	229							0.005			0.123	0.107
	235						0.214	0.198		0.003	0.046	0.042
	237							0.005		0.007	0.108	0.129
PaA120	180							0.004
	182						0.111	0.126
	186											0.005
	188										0.078	0.041
	190						0.365	0.374			0.047	0.027
	192		0.008			0.053					0.172	0.148
	194	0.639	0.706	0.5	0.473	0.842					0.016	0.007
	196	0.246	0.192	0.5	0.527	0.053		0.004	0.017	0.097		0.036
	198	0.082	0.078			0.053	0.254	0.176	0.983	0.896	0.656	0.688
	200	0.016	0.016									0.004
	201						0.048	0.088		0.007	0.016	0.023
	202	0.016
	207						0.111	0.076				0.004
	209						0.111	0.076			0.016	0.016
	229							0.034
	231							0.042
PaB6	243						0.786	0.726	0.333	0.274		0.002
	245	1	1	1	1	1	0.214	0.274	0.667	0.726	1	0.998
PaB8	202										0.047	0.046
	204	0.947	0.739			0.342	0.089	0.104	0.017	0.017	0.047	0.047
	206	0.018
	208								0.133	0.139
	210			0.5	0.487			0.005			0.016	0.016
	212						0.286	0.236	0.15	0.205	0.844	0.828
	214		0.004				0.268	0.25	0.7	0.635	0.047	0.06
	216		0.131		0.021	0.013	0.304	0.259		0.003		0.002
	218	0.018	0.127			0.355	0.054	0.104
	220	0.018		0.5	0.487	0.276		0.038
	222				0.005	0.013		0.005
PaB112	181										0.047	0.027
	183						0.607	0.585	0.533	0.524	0.453	0.484
	185	0.982	0.804	0.8	0.82	0.436	0.071	0.042	0.05	0.125	0.047	0.02
	187	0.018	0.1	0.2	0.175		0.321	0.354	0.133	0.146	0.438	0.462
	189		0.096		0.005	0.545		0.019	0.283	0.205
	191										0.016	0.007
	193					0.018
	195
PaD113	184							0.005	0.017	0.028
	192											0.002
	195	1	1	1	1	0.889	0.679	0.759	0.833	0.76	0.984	0.973
	198					0.111	0.321	0.236	0.15	0.212	0.016	0.026
