# Supplementary material for: Variation in reproductive effort, genetic diversity and mating systems across Posidonia australis seagrass meadows in Western Australia
Source: AoB Plants. 2020 Aug 6;12(4):plaa038. doi: 10.1093/aobpla/plaa038 (PMC7454027; doi:10.1093/aobpla/plaa038)
Supplement: plaa038_suppl_Supplementary_Table_S3 [file plaa038_suppl_supplementary_table_s3.xlsx]

## Sheet: Sheet1
Supplementary Table S3. Genetic differentiation as estimated using FST (above diagonal) and P-values (below diagonal) between all pairs of maternal shoots
and embryo ‘populations’. Trailing edge meadows in Shark Bay (GU, HP, FC) and centre of range meadows in Perth metro waters (RST, RPP, CI).
Maternal shoot/embryo pairs from the same meadow are in BOLD.
Population	Abbrev.	GU	GUe	HP	HPe	FC	RST	RSTe	RPP	RPPe	CI	CIe
Guischenault Point (maternal)	GU		0.006	0.088	0.087	0.094	0.234	0.206	0.255	0.215	0.221	0.218
Guischenault Point (embryos)	GUe	0.007		0.071	0.074	0.062	0.231	0.203	0.247	0.211	0.21	0.204
Red Hill Bay (maternal)	HP	0	0		-0.003	0.108	0.211	0.186	0.236	0.201	0.196	0.197
Red Hill Bay (embryos)	HPe	0	0	0.98		0.109	0.228	0.201	0.245	0.212	0.205	0.202
Fowlers Camp (maternal)	FC	0	0	0	0		0.24	0.205	0.249	0.205	0.229	0.222
Stark Bay, Rottnest Island (maternal)	RST	0	0	0	0	0		0.001	0.11	0.101	0.129	0.135
Stark Bay, Rottnest Island (embryos)	RSTe	0	0	0	0	0	0.271		0.103	0.095	0.107	0.115
Parker Point, Rottnest Island (maternal)	RPP	0	0	0	0	0	0	0		0.004	0.125	0.122
Parker Point, Rottnest Island (embryos)	RPPe	0	0	0	0	0	0	0	0.004		0.1	0.101
Carnac Island (maternal)	CI	0	0	0	0	0	0	0	0	0		0
Carnac Island (embryos)	CIe	0	0	0	0	0	0	0	0	0	0.991
